# Supplementary material for: Development of a Colloidal Gold-Based Immunochromatographic Strip Targeting the Nucleoprotein for Rapid Detection of Canine Distemper Virus
Source: Biosensors (Basel). 2025 Jul 4;15(7):432. doi: 10.3390/bios15070432 (PMC12293830; doi:10.3390/bios15070432)
Supplement: Supplementary file 1 [file biosensors-15-00432-s001.zip]

Archive with 1 entries (1 files):
- biosensors-3663535-supplementary.pdf
